# Supplementary material for: Annurca Apple Oleolite as Functional Ingredient for the Formulation of Cosmetics with Skin-Antiaging Activity
Source: Int J Mol Sci. 2024 Jan 30;25(3):1677. doi: 10.3390/ijms25031677 (PMC10855134; doi:10.3390/ijms25031677)
Supplement: Supplementary file 1 [file ijms-25-01677-s001.zip]

Archive with 1 entries (1 files):
- ijms-2797558-supplementary.pdf
